# Supplementary material for: Ultrasonic Cavitation Transforms Organic Matter to Achieve Reduction of Excess Sludge and Recycling of Carbon Sources
Source: Toxics. 2025 Oct 31;13(11):941. doi: 10.3390/toxics13110941 (PMC12656604; doi:10.3390/toxics13110941)
Supplement: Supplementary file 1 [file toxics-13-00941-s001.zip]

Archive with 1 entries (1 files):
- toxics-3928639-supplementary.pdf
